# Supplementary material for: Spatial variability in Arctic–boreal fire regimes influenced by environmental and human factors
Source: Nat Geosci. 2024 Sep 2;17(9):866–73. doi: 10.1038/s41561-024-01505-2 (PMC11387193; doi:10.1038/s41561-024-01505-2)
Supplement: Supplementary file 2 — Partial correlation coefficients and P values for all comparisons shown in Fig. 4. [file 41561_2024_1505_MOESM2_ESM.csv]

pyroreg	fire_var	env_var	cor	p-val
RSE	%BA	light	0.07719443820744813	0.17661040158745347
RSE	%BA	perc_wild	-0.04277778719427407	0.45443781639339165
RSE	%BA	vpd_max	0.05302098509385806	0.3537274630934816
RSE	%BA	agb	0.09157819758635886	0.10870783858323316
RSC	%BA	light	-0.10809561582346323	0.023993033775736614
RSC	%BA	perc_wild	0.20304992832655833	1.9353584557177385e-5
RSC	%BA	vpd_max	0.33803993908180785	4.0818643453121583e-13
RSC	%BA	agb	0.10789849769392457	0.024252822147956064
CSE	%BA	light	-0.4929832708123362	1.5512346463920249e-12
CSE	%BA	perc_wild	0.02036550025502143	0.7849447340430913
CSE	%BA	vpd_max	0.030482946891137293	0.682907368544101
CSE	%BA	agb	-0.09241741762726388	0.21466255210250387
CLC	%BA	light	-0.10435905654454163	0.039659398687531114
CLC	%BA	perc_wild	0.12500137553254748	0.013618856722124617
CLC	%BA	vpd_max	0.5746232100427858	1.4709386177692602e-35
CLC	%BA	agb	0.10435584773495415	0.039665513774489396
CLE	%BA	light	0.13695140718398816	0.016169930567356872
CLE	%BA	perc_wild	0.013058200301821594	0.8194531356405411
CLE	%BA	vpd_max	0.5431803472222362	4.888524743871313e-25
CLE	%BA	agb	0.15327090533022766	0.007041027977916577
CLI	%BA	light	-0.01009311287174192	0.8129648416576433
CLI	%BA	perc_wild	0.10854248368006966	0.010712693414345038
CLI	%BA	vpd_max	0.4925667309283998	4.442883567578977e-35
CLI	%BA	agb	0.19879417897997578	2.5129303485716317e-6
CSI	%BA	light	0.12448641928460988	0.038754535696175665
CSI	%BA	perc_wild	-0.036666006215372735	0.5441290816481698
CSI	%BA	vpd_max	0.04717449382937713	0.43503816020876895
CSI	%BA	agb	0.08894820453094816	0.14049909159910803
all	%BA	light	-0.11904467757558701	2.9685318710902093e-9
all	%BA	perc_wild	0.200068053576679	1.0396469234391717e-23
all	%BA	vpd_max	0.5037802814470965	4.719498044805584e-159
all	%BA	agb	0.15006121648463153	6.624927888269609e-14
RSE	Ign.	light	0.10260150088993256	0.07216503824297126
RSE	Ign.	perc_wild	-0.05163616124474144	0.36645749087491797
RSE	Ign.	vpd_max	0.04295376661590123	0.4525821521220136
RSE	Ign.	agb	0.06636904109540497	0.24551309680190633
RSC	Ign.	light	-0.0684302759714459	0.15374233261128123
RSC	Ign.	perc_wild	0.13673542332890803	0.004231482047124544
RSC	Ign.	vpd_max	0.293793286259213	3.961158635477685e-10
RSC	Ign.	agb	0.12629061404576175	0.008289788801502185
CSE	Ign.	light	-0.45203349357749484	1.4977618576187117e-10
CSE	Ign.	perc_wild	-0.12560948650081954	0.09110686997334219
CSE	Ign.	vpd_max	0.08402952435458014	0.25940204565779146
CSE	Ign.	agb	-0.06492985153721513	0.3838438617651907
CLC	Ign.	light	-0.09500057882734217	0.061219041629680324
CLC	Ign.	perc_wild	-0.18730749662707477	2.029412377954342e-4
CLC	Ign.	vpd_max	0.3444067431226365	2.8330637748640304e-12
CLC	Ign.	agb	0.27987264535907985	1.9680749249201023e-8
CLE	Ign.	light	0.3596999702174251	7.713188935821216e-11
CLE	Ign.	perc_wild	-0.08907982638805022	0.1187383934880723
CLE	Ign.	vpd_max	0.4615089038549743	1.1869154120821663e-17
CLE	Ign.	agb	0.20719603207733814	2.509387741489613e-4
CLI	Ign.	light	0.07169948334221232	0.09239362991568872
CLI	Ign.	perc_wild	0.14291488639689268	7.587259138734628e-4
CLI	Ign.	vpd_max	0.45725280844459504	7.159974271428572e-30
CLI	Ign.	agb	0.22371072489612456	1.0869034116775236e-7
CSI	Ign.	light	0.16932437627306998	0.004792548989335772
CSI	Ign.	perc_wild	-0.05201184631036878	0.3893774893990345
CSI	Ign.	vpd_max	0.030785205198310978	0.61058274152278
CSI	Ign.	agb	0.059825605582485106	0.322040154952622
all	Ign.	light	-0.031922485500826867	0.11278506570032644
all	Ign.	perc_wild	0.10377658339711554	2.3673221210156386e-7
all	Ign.	vpd_max	0.4529007845685211	3.729996361726778e-125
all	Ign.	agb	0.1333846871956293	2.8493668714751908e-11
RSE	Size	light	NA	NA
RSE	Size	perc_wild	0.043453196579390924	0.6417942557131255
RSE	Size	vpd_max	-0.045846097077172715	0.623542966598613
RSE	Size	agb	0.0402835478429525	0.6663011448240688
RSC	Size	light	NA	NA
RSC	Size	perc_wild	0.19647447099331816	8.717438249992102e-4
RSC	Size	vpd_max	0.24451623494930524	3.101322411101195e-5
RSC	Size	agb	-0.13405271509629124	0.023862243954482287
CSE	Size	light	NA	NA
CSE	Size	perc_wild	0.07786038013224425	0.3172428953800381
CSE	Size	vpd_max	-0.12460807518793122	0.10861354183073182
CSE	Size	agb	-0.38371744406245967	3.0748991439412376e-7
CLC	Size	light	NA	NA
CLC	Size	perc_wild	0.3042088671249703	9.446252137082679e-10
CLC	Size	vpd_max	0.505155219336562	1.6122663160310933e-26
CLC	Size	agb	-0.09534152114028868	0.060624129859057685
CLE	Size	light	NA	NA
CLE	Size	perc_wild	0.07007484889716249	0.2391309831568512
CLE	Size	vpd_max	0.4430619019551946	4.384005116130164e-15
CLE	Size	agb	-0.010121862927164401	0.8651448443776593
CLI	Size	light	NA	NA
CLI	Size	perc_wild	0.07101346286442205	0.13082921235622055
CLI	Size	vpd_max	0.4021616532698778	4.458660784554209e-19
CLI	Size	agb	0.05845414132205922	0.21382063896333461
CSI	Size	light	NA	NA
CSI	Size	perc_wild	0.23136686191806952	0.01929749886248013
CSI	Size	vpd_max	-0.12266337463276968	0.21936612207906422
CSI	Size	agb	0.06160856328764757	0.5384674145460477
all	Size	light	NA	NA
all	Size	perc_wild	0.3364829286162083	4.188980344012427e-49
all	Size	vpd_max	0.3882266652812267	4.1312211075691173e-66
all	Size	agb	-0.04538425035768073	0.05367820282531944
RSE	Dur.	light	NA	NA
RSE	Dur.	perc_wild	-0.14153330929851549	0.12797070298851054
RSE	Dur.	vpd_max	0.23644467287207108	0.010270633003822974
RSE	Dur.	agb	0.0250795969496199	0.7883861055083909
RSC	Dur.	light	NA	NA
RSC	Dur.	perc_wild	0.19141128637768715	0.0011889525485509478
RSC	Dur.	vpd_max	0.2803958974992781	1.5777084802634308e-6
RSC	Dur.	agb	-0.04676702741512235	0.43240332769690315
CSE	Dur.	light	NA	NA
CSE	Dur.	perc_wild	0.0736545579451775	0.34416737193037783
CSE	Dur.	vpd_max	-0.1116103490307837	0.15100776986702574
CSE	Dur.	agb	-0.030091571876216174	0.6994703875947093
CLC	Dur.	light	NA	NA
CLC	Dur.	perc_wild	0.35483341621307585	5.909314573799004e-13
CLC	Dur.	vpd_max	0.16303591714357818	0.0012700537315894845
CLC	Dur.	agb	0.20477824566176306	4.8281312310536645e-5
CLE	Dur.	light	NA	NA
CLE	Dur.	perc_wild	0.030497035046446835	0.6087926982542903
CLE	Dur.	vpd_max	0.3407533611029952	3.758279799888159e-9
CLE	Dur.	agb	0.15656005378967622	0.008215586864351159
CLI	Dur.	light	NA	NA
CLI	Dur.	perc_wild	0.07556656547243246	0.10783985498706897
CLI	Dur.	vpd_max	0.40501548437841217	2.377519644423736e-19
CLI	Dur.	agb	-0.08753355463108158	0.06238658169580413
CSI	Dur.	light	NA	NA
CSI	Dur.	perc_wild	0.11011768812418872	0.2705563944084151
CSI	Dur.	vpd_max	-0.11607855613420881	0.24530870684698033
CSI	Dur.	agb	-0.13419792925228932	0.17871564454082836
all	Dur.	light	NA	NA
all	Dur.	perc_wild	0.24834651394309254	8.118704613521365e-27
all	Dur.	vpd_max	0.3505241231462357	2.0660216975559104e-53
all	Dur.	agb	0.06432397270565013	0.006218441934980673
RSE	FRP	light	NA	NA
RSE	FRP	perc_wild	0.0379096330849669	0.6848905235862881
RSE	FRP	vpd_max	0.10102638462367204	0.2784488715348136
RSE	FRP	agb	0.06285469372368109	0.500792072735476
RSC	FRP	light	NA	NA
RSC	FRP	perc_wild	0.2984283460298791	2.987042129521984e-7
RSC	FRP	vpd_max	0.11336694328725597	0.05636228985290193
RSC	FRP	agb	0.14188449051676003	0.016727133038329116
CSE	FRP	light	NA	NA
CSE	FRP	perc_wild	0.11551156745058713	0.13714504862307722
CSE	FRP	vpd_max	-0.0952844441491709	0.22061786477477205
CSE	FRP	agb	-0.1956712013283105	0.011271003534928464
CLC	FRP	light	NA	NA
CLC	FRP	perc_wild	0.18524210880110628	2.4361973874169015e-4
CLC	FRP	vpd_max	0.04782699063171988	0.34743269548790046
CLC	FRP	agb	-0.03170821979660397	0.533467924865796
CLE	FRP	light	NA	NA
CLE	FRP	perc_wild	-0.04226625937375035	0.4780394675073639
CLE	FRP	vpd_max	-0.09238162906994056	0.12035147116078498
CLE	FRP	agb	0.3934801523661282	5.927660535435432e-12
CLI	FRP	light	NA	NA
CLI	FRP	perc_wild	0.13816142258813527	0.0031789014179377443
CLI	FRP	vpd_max	0.10613484109882448	0.023722052507872383
CLI	FRP	agb	0.32358021555522554	1.587689091139766e-12
CSI	FRP	light	NA	NA
CSI	FRP	perc_wild	0.2986461958788903	0.0022967757807632948
CSI	FRP	vpd_max	0.040600018067381775	0.6853645763001768
CSI	FRP	agb	0.1727132301629495	0.0825831682246994
all	FRP	light	NA	NA
all	FRP	perc_wild	0.39672052827923326	3.2802072621501116e-69
all	FRP	vpd_max	0.06937149431757893	0.003165088868977286
all	FRP	agb	0.14256351230889638	1.1374874499226323e-9
